# Supplementary material for: Females Are More Aggressive Than Males towards Same- and Opposite-Sex Intruders in the Blue Tit (Cyanistes caeruleus)
Source: Animals (Basel). 2023 Feb 7;13(4):585. doi: 10.3390/ani13040585 (PMC9951734; doi:10.3390/ani13040585)
Supplement: Supplementary file 1 [file animals-13-00585-s001.zip › Supplementary Data S1.xlsx]

## Sheet: Data
Sex	Decoy	Date	Time	Observer	Scorer	Nestbox	Pimp_ID	Songmeter	Test_order	Laying_Date	Decoy_ID	Ring	Latency	Dist	TimeDec	NRDec	Pecks	MF_inter	FM_inter	TimeNB	Entry	BlockTime	BlockNR	Calls	Song	Partner	Age	Comments
F	Female	2022-03-31	09:53:00	Emilie	Gust	K10	P1	Y	MF	3	BTF3	xC-vm	04:27:00	0	159	42	21	0	1	36	1	0	0	0	0	Y	2
F	Male	2022-03-30	11:41:00	Gust	Gust	K10	P1	Y	MF	2	BTM1	xC-vm	05:03:00	0	85	30	11	5	0	6	1	22	7	0	0	Y	2
M	Female	2022-03-31	09:53:00	Emilie	Gust	K10	P2	Y	MF	3	BTF3	xx-xx	04:27:00	0	32	11	0	0	1	0	0	0	0	3	0	Y	1
M	Male	2022-03-30	11:41:00	Gust	Gust	K10	P2	Y	MF	2	BTM1	xx-xx	02:51:00	0	197	5	99	4	0	0	0	0	0	61	0	Y	1
F	Female	2022-03-29	09:10:00	Emilie	Emilie	K11	P3	N	FM	3	BTF1	xZ-mb	00:00:43	0	78	4	4	0	0	0	0	22	1	0	0	Y	2
F	Male	2022-03-30	13:14:00	Gust	Gust	K11	P3	N	FM	4	BTM1	xZ-mb	02:12:00	0	108	7	16	0	0	0	0	79	3	4	0	Y	2
M	Female	2022-03-29	09:10:00	Emilie	Emilie	K11	P4	N	FM	3	BTF1	xx-xx	00:00:43	0.1	0	0	0	0	0	0	0	0	0	17	0	Y	1
M	Male	2022-03-30	13:14:00	Gust	Gust	K11	P4	N	FM	4	BTM1	xx-xx	04:05:00	0.1	0	0	0	0	0	0	0	0	0	23	0	Y	1
F	Female	2022-03-28	09:38:00	Emilie	Emilie	K12	P5	Y	FM	3	BTF2	xR-mg	00:05:13	0	103	21	5	0	0	4	1	63	13	0	0	Y	2
F	Male	2022-03-29	09:49:00	Gust	Gust	K12	P5	Y	FM	4	BTM1	xR-mg	06:13:00	0	29	10	0	0	0	92	6	37	14	0	0	Y	2
M	Female	2022-03-28	09:38:00	Emilie	Emilie	K12	P6	Y	FM	3	BTF2	wp-my	00:05:13	0	3	3	0	0	0	0	0	0	0	23	0	Y	2
M	Male	2022-03-29	09:49:00	Gust	Gust	K12	P6	Y	FM	4	BTM1	wp-my	06:20:00	0.5	0	0	0	0	0	0	0	0	0	23	0	Y	2
F	Female	2022-03-28	10:23:00	Emilie	Emilie	K12A	P7	Y	FM	3	BTF2	xY-mb	00:06:35	0	3	1	0	0	0	297	1	0	0	0	0	N	1
F	Male	2022-03-29	09:24:00	Gust	Gust	K12A	P7	Y	FM	4	BTM1	xY-mb	00:29:00	0	14	2	1	0	0	275	1	2	1	0	0	Y	1
F	Female	2022-04-03	10:01:00	Emilie	Emilie	K13	P8	Y	MF	4	BTF1	xR-om	00:10:02	0	226	17	27	0	0	0	0	0	0	0	0	Y	2
F	Male	2022-04-01	12:47:00	Gust	Gust	K13	P8	Y	MF	2	BTM1	xR-om	02:27:00	0	73	8	1	9	0	0	0	18	1	1	0	Y	2
M	Female	2022-04-03	10:01:00	Emilie	Emilie	K13	P9	Y	MF	4	BTF1	yg-mb	00:03:58	0	17	3	0	0	0	0	0	26	8	0	0	N	2
M	Male	2022-04-01	12:47:00	Gust	Gust	K13	P9	Y	MF	2	BTM1	yg-mb	02:17:00	0	218	21	102	7	0	0	0	56	10	4	1	Y	2
F	Female	2022-03-26	09:16:00	Robin	Robin	K15	P10	Y	FM	3	BTF2	mr-xY	13:41:00	0	172	12	36	0	0	50	3	32	7	0	0	Y	1
F	Male	2022-03-28	10:28:00	Gust	Gust	K15	P10	N	FM	5	BTM2	mr-xY	01:35:00	0	48	6	6	0	0	230	3	12	3	0	0	Y	1
M	Female	2022-03-26	09:16:00	Robin	Robin	K15	P11	Y	FM	3	BTF2	xY-mo	15:05:00	0	50	2	0	0	1	0	0	0	0	13	0	Y	2
M	Male	2022-03-28	10:28:00	Gust	Gust	K15	P11	N	FM	5	BTM2	xY-mo	01:46:00	0.5	0	0	0	0	0	0	0	0	0	29	0	Y	2
F	Female	2022-03-28	08:49:00	Robin	Robin	K1D	P12	N	FM	3	BTF3	xx-mx	14:05:00	0	3	1	0	0	0	248	1	0	0	0	0	Y	2
F	Male	2022-03-29	11:17:00	Robin	Robin	K1D	P12	N	FM	4	BTM2	xx-mx	03:47:00	0	20	3	1	0	0	95	2	0	0	1	0	Y	2
M	Female	2022-03-28	08:49:00	Robin	Robin	K1D	P13	N	FM	3	BTF3	xx-xx	12:53:00	0.5	0	0	0	0	0	0	0	0	0	7	0	Y	1
M	Male	2022-03-29	11:17:00	Robin	Robin	K1D	P13	N	FM	4	BTM2	xx-xx	01:12:00	0.1	0	0	0	0	0	0	0	0	0	0	0	Y	1
F	Female	2022-04-01	12:28:00	Emilie	Emilie	K25	P14	Y	MF	3	BTF2	xR-mp	00:14:40	0	85	10	0	0	0	0	0	0	0	0	0	Y	2
F	Male	2022-03-31	10:41:00	Gust	Gust	K25	P14	Y	MF	2	BTM2	xR-mp	09:31:00	0.01	0	0	0	0	0	265	1	0	0	0	0	Y	2
M	Female	2022-04-01	12:28:00	Emilie	Emilie	K25	P15	Y	MF	3	BTF2	oy-mg	00:14:40	0	100	11	1	0	0	0	0	160	6	2	0	Y	2
M	Male	2022-03-31	10:41:00	Gust	Gust	K25	P15	Y	MF	2	BTM2	oy-mg	07:47:00	10	0	0	0	0	0	0	0	0	0	58	4	Y	2
F	Female	2022-04-01	11:18:00	Emilie	Emilie	K28	P16	Y	MF	3	BTF2	xR-mr	00:01:00	0	4	1	0	0	0	286	1	0	0	0	0	Y	2
F	Male	2022-03-31	12:07:00	Gust	Gust	K28	P16	Y	MF	2	BTM2	xR-mr	00:54:00	0	15	2	0	0	0	273	0	0	0	2	0	Y	2
M	Female	2022-04-01	11:18:00	Emilie	Emilie	K28	P17	Y	MF	3	BTF2	NA	00:01:43	4	0	0	0	0	0	0	0	0	0	38	0	Y	NA
M	Male	2022-03-31	12:07:00	Gust	Gust	K28	P17	Y	MF	2	BTM2	NA	01:28:00	3	0	0	0	0	0	0	0	0	0	54	0	Y	NA
M	Female	2022-02-24	11:06:00	Emilie	Emilie	K29	P18	N	FM	4	BTF3	xY-mg	00:13:12	2	0	0	0	0	0	0	0	0	0	0	0	Y	1
M	Male	2022-03-25	11:54:00	Gust	Gust	K29	P18	N	FM	5	BTM1	xY-mg	10:26:00	0	6	1	0	0	0	0	0	0	0	24	0	N	1
F	Female	2022-03-22	10:45:00	Gust	Gust	K3	P19	Y	FM	3	BTF2	xx-xx	13:01:00	0	184	19	12	0	0	0	0	32	7	0	0	Y	1
F	Male	2022-03-25	08:18:00	Robin	Robin	K3	P19	Y	FM	6	BTM2	xx-xx	00:56:00	0	120	13	8	0	0	65	1	38	5	0	0	Y	1
M	Female	2022-03-22	10:45:00	Gust	Gust	K3	P20	Y	FM	3	BTF2	xx-xx	11:53:00	0	30	10	0	0	0	0	0	0	0	0	0	Y	NA
M	Male	2022-03-25	08:18:00	Robin	Robin	K3	P20	Y	FM	6	BTM2	xx-xx	00:59:00	15	0	0	0	0	0	0	0	0	0	23	0	Y	NA
F	Female	2022-04-13	09:15:00	Emilie	Emilie	K37A	P21	Y	MF	3	BTF1	xx-xx	00:00:36	0	87	2	11	0	0	0	0	0	0	0	0	Y	1
F	Male	2022-04-12	09:57:00	Gust	Gust	K37A	P21	Y	MF	2	BTM1	xx-xx	03:28:00	0	190	3	6	0	1	0	0	0	0	0	0	Y	1
M	Female	2022-04-13	09:15:00	Emilie	Emilie	K37A	P22	Y	MF	3	BTF1	xx-mx	00:00:36	0	21	10	0	0	0	0	0	0	0	66	0	Y	2
M	Male	2022-04-12	09:57:00	Gust	Gust	K37A	P22	Y	MF	2	BTM1	xx-mx	01:18:00	0	166	21	24	0	0	0	0	60	4	17	0	Y	2
F	Female	2022-04-01	11:16:00	Gust	Gust	K39	P23	N	MF	3	BTF1	xg-mw	02:25:00	0	30	8	12	0	0	255	3	0	0	0	0	Y	2
F	Male	2022-03-31	12:54:00	Robin	Robin	K39	P23	N	MF	2	BTM1	xg-mw	00:50:00	0	169	44	22	24	14	23	1	11	3	29	0	Y	2
M	Female	2022-04-01	11:16:00	Gust	Gust	K39	P24	N	MF	3	BTF1	gy-mx	06:24:00	1	0	0	0	0	0	0	0	0	0	23	0	Y	2
M	Male	2022-03-31	12:54:00	Robin	Robin	K39	P24	N	MF	2	BTM1	gy-mx	01:09:00	0	120	25	25	24	14	0	0	3	2	2	0	Y	2
F	Female	2022-04-01	11:26:00	Robin	Robin	K4A	P25	Y	MF	3	BTF3	xR-my	01:38:00	0	81	10	8	0	0	156	4	13	5	0	0	Y	2
F	Male	2022-03-31	12:40:00	Gust	Gust	K4A	P25	Y	MF	2	BTM2	xR-my	01:37:00	0	127	22	14	0	0	0	0	13	5	0	0	Y	2
M	Female	2022-04-01	11:26:00	Robin	Robin	K4A	P26	Y	MF	3	BTF3	bw-mo	01:38:00	4	0	0	0	0	0	0	0	0	0	16	0	Y	NA
M	Male	2022-03-31	12:40:00	Gust	Gust	K4A	P26	Y	MF	2	BTM2	bw-mo	01:57:00	0.5	0	0	0	0	0	0	0	0	0	2	0	Y	NA
F	Female	2022-03-31	09:36:00	Gust	Gust	K53	P27	Y	MF	3	BTF2	xC-mr	14:15:00	0	178	17	56	0	0	0	0	34	4	1	0	Y	2
F	Male	2022-03-30	11:17:00	Gust	Gust	K53	P27	Y	MF	2	BTM1	xC-mr	01:25:00	0	176	18	7	0	0	0	0	16	1	0	0	Y	2
M	Female	2022-03-31	09:36:00	Gust	Gust	K53	P28	Y	MF	3	BTF2	xG-mr	13:44:00	1	0	0	0	0	0	0	0	0	0	12	1	Y	2
M	Male	2022-03-30	11:17:00	Gust	Gust	K53	P28	Y	MF	2	BTM1	xG-mr	01:25:00	1	0	0	0	0	0	0	0	0	0	0	0	Y	2
M	Female	2022-04-02	10:28:00	Robin	Robin	K61	P29	Y	MF	4	BTF3	xx-xx	03:40:00	1	7	1	0	0	0	0	0	0	0	90	0	Y	1
M	Male	2022-03-31	13:15:00	Robin	Robin	K61	P29	Y	MF	2	BTM1	xx-xx	02:21:00	0	33	3	0	0	0	0	0	0	0	6	0	N	1
F	Female	2022-04-12	09:46:00	Robin	Robin	K62	P30	N	FM	3	BTF1	xx-xx	13:51:00	0	154	15	64	0	0	0	0	98	11	3	0	Y	NA
F	Male	2022-04-13	11:50:00	Robin	Robin	K62	P30	N	FM	4	BTM1	xx-xx	00:26:00	0	54	12	17	0	0	124	1	40	12	0	0	Y	NA
M	Female	2022-04-12	09:46:00	Robin	Robin	K62	P31	N	FM	3	BTF1	xY-mv	00:42:00	0.5	0	0	0	0	0	0	0	0	0	59	0	Y	1
M	Male	2022-04-13	11:50:00	Robin	Robin	K62	P31	N	FM	4	BTM1	xY-mv	00:39:00	5	0	0	0	0	0	0	0	0	0	44	0	Y	1
F	Female	2022-03-28	10:51:00	Robin	Robin	K63	P32	Y	FM	4	BTF3	xR-mp	10:16:00	2	0	0	0	0	0	0	0	0	0	33	0	Y	2
F	Male	2022-03-29	10:43:00	Gust	Gust	K63	P32	Y	FM	5	BTM1	xR-mp	10:45:00	0	226	2	0	0	0	0	0	0	0	0	0	Y	2
M	Female	2022-03-28	10:51:00	Robin	Robin	K63	P33	Y	FM	4	BTF3	gg-mz	09:52:00	0	4	1	0	0	0	0	0	0	0	0	0	Y	2
M	Male	2022-03-29	10:43:00	Gust	Gust	K63	P33	Y	FM	5	BTM1	gg-mz	01:47:00	0.5	0	0	0	0	0	0	0	0	0	0	0	N	2
F	Female	2022-04-08	09:23:00	Emilie	Emilie	K7B	P34	Y	MF	3	BTF2	mr-xC	00:03:15	0	188	17	10	0	0	0	0	0	0	5	0	Y	2
F	Male	2022-04-07	11:21:00	Gust	Gust	K7B	P34	Y	MF	2	BTM3	mr-xC	03:22:00	2	0	0	0	0	0	0	0	0	0	0	0	Y	2
M	Female	2022-04-08	09:23:00	Emilie	Emilie	K7B	P35	Y	MF	3	BTF2	zy-mw	00:03:15	2	0	0	0	0	0	0	0	0	0	42	0	Y	2
M	Male	2022-04-07	11:21:00	Gust	Gust	K7B	P35	Y	MF	2	BTM3	zy-mw	03:30:00	0.5	0	0	0	0	0	0	0	0	0	19	0	Y	2
F	Female	2022-04-12	09:29:00	Gust	Gust	KK18	P36	Y	FM	3	BTF2	xx-xx	02:01:00	0	2	1	0	0	0	138	1	0	0	0	0	Y	1
F	Male	2022-04-13	09:34:00	Emilie	Gust	KK18	P36	Y	FM	4	BTM3	xx-xx	01:31:00	0	6	3	0	0	0	247	3	0	0	0	0	Y	1
M	Female	2022-04-12	09:29:00	Gust	Gust	KK18	P37	Y	FM	3	BTF2	xx-xx	02:11:00	0	86	5	3	0	0	0	0	0	0	0	0	Y	NA
M	Male	2022-04-13	09:34:00	Emilie	Gust	KK18	P37	Y	FM	4	BTM3	xx-xx	01:31:00	0	29	4	0	0	0	0	0	3	1	49	0	Y	NA
M	Female	2022-03-31	08:48:00	Emilie	Emilie	KK52	P38	N	MF	3	BTF3	xx-mx	00:00:36	0	49	4	0	0	0	0	0	2	1	56	0	Y	2
M	Male	2022-03-30	10:57:00	Robin	Robin	KK52	P38	N	MF	2	BTM2	xx-mx	14:05:00	0	159	6	51	10	4	0	0	126	4	44	0	Y	2
F	Female	2022-03-31	11:06:00	Robin	Robin	KK7C	P39	Y	MF	3	BTF1	xx-xx	01:01:00	0	42	3	12	0	0	255	2	0	0	0	0	Y	1
F	Male	2022-03-30	12:02:00	Robin	Robin	KK7C	P39	Y	MF	2	BTM2	xx-xx	21:54:00	0	18	1	5	0	0	0	0	0	0	0	0	Y	1
M	Female	2022-03-31	11:06:00	Robin	Robin	KK7C	P40	Y	MF	3	BTF1	xx-xx	01:01:00	0	24	6	1	0	0	0	0	0	0	0	0	Y	1
M	Male	2022-03-30	12:02:00	Robin	Robin	KK7C	P40	Y	MF	2	BTM2	xx-xx	21:54:00	0	9	2	0	0	0	0	0	0	0	14	0	Y	1
F	Female	2022-04-01	11:46:00	Robin	Robin	KK90A	P41	N	MF	3	BTF3	xm-xx	06:09:00	0	14	1	0	0	0	289	1	0	0	1	0	N	1
F	Male	2022-03-31	11:38:00	Gust	Gust	KK90A	P41	N	MF	2	BTM2	xm-xx	04:14:00	0	69	2	4	0	0	226	1	0	0	0	0	Y	1
F	Female	2022-03-24	11:35:00	Gust	Gust	KMarcel	P42	Y	FM	4	BTF2	xx-xx	18:18:00	0	129	14	39	0	0	59	2	2	1	0	0	Y	1
F	Male	2022-03-25	10:07:00	Gust	Gust	KMarcel	P42	Y	FM	5	BTM1	xx-xx	01:26:00	0	97	9	19	0	0	135	1	0	0	0	0	Y	1
M	Female	2022-03-24	11:35:00	Gust	Gust	KMarcel	P43	Y	FM	4	BTF2	xY-mg	17:46:00	0	35	5	1	0	0	0	0	0	0	4	0	Y	1
M	Male	2022-03-25	10:07:00	Gust	Gust	KMarcel	P43	Y	FM	5	BTM1	xY-mg	00:46:00	0	3	1	0	0	0	0	0	0	0	49	0	Y	1
F	Female	2022-03-26	08:26:00	Gust	Gust	R1	P51	N	FM	3	BTF1	bg-mw	06:18:00	0	217	5	82	0	0	50	6	26	6	0	0	N	2
F	Male	2022-03-28	10:50:00	Gust	Gust	R1	P51	N	FM	5	BTM2	bg-mw	01:39:00	0	206	11	24	0	0	29	4	24	8	0	0	Y	2	Video 10 seconds too short
F	Female	2022-03-23	11:01:00	Gust	Gust	R10	P44	Y	FM	3	BTF1	xx-xx	01:03:00	0	96	7	8	0	0	123	2	8	2	0	0	Y	1
F	Male	2022-03-25	09:00:00	Robin	Robin	R10	P44	Y	FM	5	BTM2	xx-xx	05:40:00	0	35	1	0	0	0	244	1	0	0	0	0	N	1
F	Female	2022-03-24	08:58:00	Emilie	Emilie	R11	P45	Y	FM	3	BTF3	xx-xx	00:03:20	0	201	23	2	0	0	0	0	15	3	0	0	Y	2
F	Male	2022-03-25	10:35:00	Robin	Robin	R11	P45	Y	FM	3	BTM2	xx-xx	07:12:00	0	66	2	6	0	0	230	1	0	0	5	0	Y	2
F	Female	2022-03-23	10:36:00	Gust	Gust	R15	P46	Y	FM	4	BTF1	xG-mr	01:03:00	0	60	6	5	0	0	72	2	11	2	0	0	Y	2
F	Male	2022-03-25	09:42:00	Robin	Robin	R15	P46	Y	FM	6	BTM2	xG-mr	04:59:00	0	196	28	2	0	0	20	6	49	22	0	0	Y	2
M	Female	2022-03-23	10:36:00	Gust	Gust	R15	P47	Y	FM	4	BTF1	NA	04:56:00	1	0	0	0	0	0	0	0	0	0	40	0	Y	NA
M	Male	2022-03-25	09:42:00	Robin	Robin	R15	P47	Y	FM	6	BTM2	NA	04:59:00	3	0	0	0	0	0	0	0	0	0	0	51	Y	NA
F	Female	2022-04-02	10:36:00	Gust	Gust	R18	P53	N	MF	3	BTF2	wg-mo	00:40:00	0	149	32	43	0	0	56	12	21	13	0	0	Y	2	Filmed 9 seconds to short (stops at 5:31)
F	Male	2022-03-31	13:17:00	Gust	Gust	R18	P53	N	MF	2	BTM2	wg-mo	00:40:00	0	41	10	7	0	0	213	5	22	5	0	0	Y	2
M	Female	2022-04-02	10:36:00	Gust	Gust	R18	P54	N	MF	3	BTF2	gg-mw	00:40:00	0.2	0	0	0	0	0	0	0	0	0	30	0	Y	2	Filmed 9 seconds to short (stops at 5:31)
M	Male	2022-03-31	13:17:00	Gust	Gust	R18	P54	N	MF	2	BTM2	gg-mw	00:40:00	0.3	0	0	0	0	0	0	0	0	0	50	13	Y	2
